# Supplementary material for: Malignant Melanoma of the Gastrointestinal Tract: Symptoms, Diagnosis, and Current Treatment Options
Source: Cells. 2021 Feb 5;10(2):327. doi: 10.3390/cells10020327 (PMC7915313; doi:10.3390/cells10020327)
Supplement: Supplementary file 1 [file cells-10-00327-s001.zip]

Archive with 1 entries (1 files):
- cells-1064344 supplementary Final.xlsx
