# Supplementary material for: Malignant Melanoma of the Gastrointestinal Tract: Symptoms, Diagnosis, and Current Treatment Options
Source: Cells. 2021 Feb 5;10(2):327. doi: 10.3390/cells10020327 (PMC7915313; doi:10.3390/cells10020327)
Supplement: Supplementary file 1 [file cells-10-00327-s001.zip › cells-1064344 supplementary Final.xlsx]

## Sheet: List1
Study	Year when published	Design of the study	Population	Stage of the melanoma	Treatment / intervention	Outcome
Ollila et al. [37]	1996	Retrospective review	124 patients	Metastatic melanoma in the stomach, small intestine, colon or rectum	Surgery	Median survival: 48.9 months (curative resection); 5.4 months (palliative procedure); 5.7 months (nonsurgical intervention)
Panagiotou et al. [39]	2002	Retrospective study	385 patients; 18 patients with GI metastases	Melanoma with GI metastases	Surgery or chemotherapy /immunochemotherapy or no therapy	Median survival: 47.5 months (surgery); 5.8 months (medical group)
Berger et al. [40]	1999	Retrospective study	50 patients	Melanoma with GI metastases	Surgery	Mean survival: 23.5 months (complete-resection group); 8.9 months (partial resection); 4.1 months (unexplored / unresected group)
Lui et al. [44]	2007	Metaanalysis	7135 patients; 48 studies	Metastatic melanoma	Chemotherapy (dacarbazine monotherapy or in combination)	Response to dacarbazine monotherapy: 5.3-28.0%; only adding interferons improved response rates; but not survival duration.
Korn et al. [45]	2008	Metaanalysis	2100 patients	Metastatic stage IV melanoma	Phase II trials	Median survival: 6.2 months; 25.5% alive at 1 year
Larkin et al. [46]	2019	Prospective randomized, double blind phase 3 trial	1296 patients enrolled; 945 underwent randomization	Stage III or stage IV melanoma	Immunotherapy	Overall median survival: ˃ 60 months (nivolumab + ipilimumab); 36.9 months (nivolumab); 19.9 (ipilimumab)
Dobry et al. [48]	2018	Retrospective study (US cohort)	17,975 patients	Stage IV metastatic cutaneous melanoma	Pre- and post approval of immune checkpoint blockade and BRAFV600 targeted therapy	Overall median survival: 8.6 months (pre-approval period); 10.2 months (following the FDA approval)
Robert et al. [52]	2015	Prospective randomized, controlled, phase 3 study	834 patients	Advanced melanoma	Immunotherapy: pembrolizumab versus ipilimumab	Estimated 12-months survival rates: 74% (two weekly pembrolizumab); 68% ( three weekly pembrolizumab); 58% (three weekly ipilimumab)
Robert et al. [53]	2015	Prospective randomized, double blind phase III study	418 patients	Previously untreated metastatic melanoma without BRAF mutation	Immunotherapy (nivolumab) or chemotherapy (dacarbazine)	12-months overall survival rates: 73% (nivolumab); 42% (dacarbazine)
Hamid et al. [54]	2018	Prospective study (data pooled from Ib, II and III phase studies)	1567 patients; 86 with mucosal melanoma	Advanced mucosal melanoma	Immunotherapy (pembrolizumab)	Overall median survival: 11.3 months
Robert et al. [55]	2015	Prospective randomized study (open-label phase 3 trial)	704 patients	Metastatic melanoma	BRAF inhibitor (dabrafenib, vemurafenib); MEK inhibitor (trametinib)	12-months overall survival rates: 72% (dabrafenibi + trametinib); 65% (vemurafenib)
Ascierto et al. [56]	2016	Prospective randomized, double-blind, placebo-controlled study	495 patients	BRAFV600 mutation-positive unresectable stage IIIC or stage IV melanoma	BRAF inhibitor (vemurafenib); MEK inhibitor (cobimetinib)	Overall median survival: 22.3 months (cobimetinib + vemurafenib); 17.4 months (placebo + vemurafenib)
Dummer et al. [57]	2018	Prospective randomized, open-label phase 3 study	577 patients	Advanced BRAFV600-mutant melanoma	BRAF inhibitor (encorafenib, vemurafenib); MEK inhibitor (binimetinib)	Median progression-free survival: 14.9 months (encorafenib + binimetinib); 7.3 months (vemurafenib)
Weber et al. [58]	2017	Prospective randomized, double-blind, phase 3 trial	906 patients	Stage IIIB, IIIC or IV melanoma	Complete surgical resection and adjuvant immunotherapy (nivolumab or ipilimumab)	12-month rate of recurrence-free survival: 70.5% (nivolumab); 60.8% (ipilimumab)					; treatment-related grade 3 or 4 adverse events: 14.4% (nivolumab group); 45.9% (ipilimumab group)
Eggermont et al. [60]	2018	Prospective randomized, double-blind phase 3 trial	1019 patients	Stage III melanoma	Complete surgical resection and adjuvant immunotherapy (pembrolizumab versus placebo)	12-month rate of recurrence-free survival: 75.4% (pembrolizumab); 61% (placebo)
Long et al. [61]	2017	Prospective randomized, double-blind, placebo-controlled, phase 3 trial	870 patients	Stage III melanoma with BRAF V600 mutations	Complete surgical resection and adjuvant BRAF inhibitor (dabrafenib) and MEK inhibitor (trametinib)	Estimated 3-year rate of recurence (relapse)-free survival: 58% (dabrafenib + trametinib); 39% (placebo group)
Smith et al. [62]	2018	Retrospective study	138 patients	Stage IV melanoma	Surgical resection before and after 2011 (before and after era of effective systemic therapies; EST)	In-transit excisions (0.9% vs. 19.4%); abdominal metastasectomies (21.1% vs. 4.2%), in the after-EST vs. pre-EST cohort. Median survival after surgery: 16 months (after-EST cohort); 6 months (before EST cohort)
